# Supplementary material for: New semi‐dwarfing alleles with increased coleoptile length by gene editing of gibberellin 3‐oxidase 1 using CRISPR‐Cas9 in barley (Hordeum vulgare L.)
Source: Plant Biotechnol J. 2023 Feb 8;21(4):806–18. doi: 10.1111/pbi.13998 (PMC10037138; doi:10.1111/pbi.13998)
Supplement: Supplementary file 2 — Table S1 The impact of 52 variants in HvGA3ox1 on DNA product using variant effect prediction (VEP). [file PBI-21-806-s003.xlsx]

## Sheet: Sheet1
Table S1. The impact of 52 variants in HvGA3ox1 on DNA product using variant effect prediction (VEP). The number in the bracket indicates the position from the start condon ATG of the gene.
Gene	Position	Reference/Alternative	Variants
HvGA3ox1	644368906 (9)	InDel G/S2	frame shift variant
HvGA3ox1	644368490 (425)	SNP C/A	missence (A->D)
HvGA3ox1	644368416 (499)	InDel ATGCA/A	intron variant
HvGA3ox1	644368314 (601)	SNP A/G	synonymous (E->E)
HvGA3ox1	644368196 (719)	SNP A/T	missence (M->L)
HvGA3ox1	644368161 (754)	SNP A/G	intron variant
HvGA3ox1	644368080 (835)	InDel CACA/CCACG,CCACAAA,CCACATA	intron variant
HvGA3ox1	644367973 (942)	InDel ACTTTTTCGGTT/ATTTA	intron variant
HvGA3ox1	644367583 (1332)	InDel TCA/TT	intron variant
HvGA3ox1	644367569 (1346)	InDel S1/ATGTATCCGCACTTGTACTATTACTGGTA	intron variant
HvGA3ox1	644367484 (1431)	SNP G/A	intron variant
HvGA3ox1	644367467 (1448)	SNP A/C	intron variant
HvGA3ox1	644367462 (1453)	SNP G/A	intron variant
HvGA3ox1	644367457 (1458)	SNP T/C	intron variant
HvGA3ox1	644367437 (1478)	SNP T/C	intron variant
HvGA3ox1	644367415 (1500)	SNP C/T	intron variant
HvGA3ox1	644367411 (1504)	SNP C/G	intron variant
HvGA3ox1	644367405 (1510)	SNP C/T	intron variant
HvGA3ox1	644367397 (1518)	SNP A/C	intron variant
HvGA3ox1	644367378 (1537)	SNP G/A	intron variant
HvGA3ox1	644367286 (1629)	InDel G/GG	intron variant
HvGA3ox1	644367237 (1678)	Indel AGAGGTGGTGGAGGCATGCGA/ACGGGCGGTGGAGGCATGCGG	intron variant
HvGA3ox1	644367179 (1736)	SNP G/T	intron variant
HvGA3ox1	644367170 (1745)	SNP C/T	intron variant
HvGA3ox1	644367163 (1752)	SNP T/G	intron variant
HvGA3ox1	644367142 (1773)	InDel TC/T	intron variant
HvGA3ox1	644367132 (1783)	SNP T/C	intron variant
HvGA3ox1	644367129 (1786)	SNP G/A	intron variant
HvGA3ox1	644367121 (1794)	SNP G/A	intron variant
HvGA3ox1	644367116 (1799)	InDel TT/T,TGT	intron variant
HvGA3ox1	644367100 (1815)	SNP C/T	intron variant
HvGA3ox1	644367099 (1816)	SNP C/A	intron variant
HvGA3ox1	644367089 (1826)	SNP A/C	intron variant
HvGA3ox1	644367087 (1828)	SNP T/G	intron variant
HvGA3ox1	644367082 (1833)	InDel AA/A	intron variant
HvGA3ox1	644367080 (1835)	SNP T/A	intron variant
HvGA3ox1	644367074 (1841)	SNP T/C	intron variant
HvGA3ox1	644367044 (1871)	InDel AATGCCAAAAAAC/ATGCCAAAAGT	intron variant
HvGA3ox1	644366774 (2141)	Indel A/AA	intron variant
HvGA3ox1	644366711 (2204)	InDel TT/T,TCA	intron variant
HvGA3ox1	644366253 (2662)	SNP A/G	missence (H->R)
HvGA3ox1	644366201 (2714)	SNP T/C	synonymous (S->S)
HvGA3ox1	644366154 (2761)	SNP A/G	3'UTR variant
HvGA3ox1	644366146 (2769)	SNP G/A	3'UTR variant
HvGA3ox1	644366120 (2795)	SNP A/G	3'UTR variant
HvGA3ox1	644366110 (2805)	SNP G/A	3'UTR variant
HvGA3ox1	644366109 (2806)	SNP A/G	3'UTR variant
HvGA3ox1	644366107 (2808)	SNP T/C	3'UTR variant
HvGA3ox1	644366102 (2813)	SNP G/A	3'UTR variant
HvGA3ox1	644366078 (2837)	InDel G/S3	3'UTR variant
HvGA3ox1	644366057 (2858)	SNP T/A	3'UTR variant
HvGA3ox1	644366000 (2915)	InDel A/AA	3'UTR variant
S1: AGTTTGAAAATCGAAAGCCACAAATAAAAACACGCACGAGGGACTGATACCTGCGTGCCACAAAAAGCCTTCGTGTAAGTCGCCTGAATTTAGAATTTGGGTAAGTCGAATTTCGGTTAAGGAAGAAGCAACTGAAGGGAAGGAAGGAGCTCACCGGACAAGACCCGCGGGTATATCTTAGGGTGACTGGCGTCCCGGTATCTATCTTAAGGTGGCAGACGAAAACATTATCAACACCGGGTTAGAGGGATGGCCGAGCGGCGGGAGAACGTTGGTGGGCGACGTTGAGCGAAGTGCGGGGCGAGGAGGTTGGCACGAGAGCGCCCACGTCCAGAGGTGGTGGAGGCATGCGATTAGGCTCATAGTGATACGTGGGGCGGTTTGGCGGAAGAAGA…
S2: GACGCCGCCGTCGCCGTCG,GACGATGCCGTCG,GACGCCGCCGTCG,GACGCCGCCGTCA,GACGCCGCCGTAGCCGTCG,GACGCCACCGTCGCCGTCG,GACGACGCCGTCG
S3: GCCTGCTACCGCTTGTCGTG,GCCTGCTAACGCTTGTCGTG,GCTTGCTACCGCTTGTCGTG
