# Supplementary material for: New semi‐dwarfing alleles with increased coleoptile length by gene editing of gibberellin 3‐oxidase 1 using CRISPR‐Cas9 in barley (Hordeum vulgare L.)
Source: Plant Biotechnol J. 2023 Feb 8;21(4):806–18. doi: 10.1111/pbi.13998 (PMC10037138; doi:10.1111/pbi.13998)
Supplement: Supplementary file 3 — Table S2 Linkage of the 52 genetic variants in HvGA3ox1. [file PBI-21-806-s001.xlsx]

## Sheet: Sheet1
Table S2. Linkage of the 52 genetic variants in HvGA3ox1. The number in the bracket indicates the position from the start codon ATG of the gene. The close linkage between Chr_2_644366078 and Chr_2_644367121 are highlighted in yellow; “*” indicates statistically significant (<-log10(0.05)).
Gene	Position	Reference/Alternative	-log10(P-value)
HvGA3ox1	644368906 (9)	InDel G/S2	1.1
HvGA3ox1	644368490 (425)	SNP C/A	0.26
HvGA3ox1	644368416 (499)	InDel ATGCA/A	0.55
HvGA3ox1	644368314 (601)	SNP A/G	0.49
HvGA3ox1	644368196 (719)	SNP A/T	0.71
HvGA3ox1	644368161 (754)	SNP A/G	5.23*
HvGA3ox1	644368080 (835)	InDel CACA/CCACG,CCACAAA,CCACATA	0.27
HvGA3ox1	644367973 (942)	InDel ACTTTTTCGGTT/ATTTA	1.22
HvGA3ox1	644367583 (1332)	InDel TCA/TT	0.66
HvGA3ox1	644367569 (1346)	InDel S1/ATGTATCCGCACTTGTACTATTACTGGTA	0.49
HvGA3ox1	644367484 (1431)	SNP G/A	0.43
HvGA3ox1	644367467 (1448)	SNP A/C	0.5
HvGA3ox1	644367462 (1453)	SNP G/A	7.71*
HvGA3ox1	644367457 (1458)	SNP T/C	0.65
HvGA3ox1	644367437 (1478)	SNP T/C	0.68
HvGA3ox1	644367415 (1500)	SNP C/T	1.21
HvGA3ox1	644367411 (1504)	SNP C/G	1.46*
HvGA3ox1	644367405 (1510)	SNP C/T	0.68
HvGA3ox1	644367397 (1518)	SNP A/C	0.65
HvGA3ox1	644367378 (1537)	SNP G/A	0.27
HvGA3ox1	644367286 (1629)	InDel G/GG	0.5
HvGA3ox1	644367237 (1678)	Indel AGAGGTGGTGGAGGCATGCGA/ACGGGCGGTGGAGGCATGCGG	0.43
HvGA3ox1	644367179 (1736)	SNP G/T	0.23
HvGA3ox1	644367170 (1745)	SNP C/T	1.61*
HvGA3ox1	644367163 (1752)	SNP T/G	0.71
HvGA3ox1	644367142 (1773)	InDel TC/T	0.11
HvGA3ox1	644367132 (1783)	SNP T/C	12.51*
HvGA3ox1	644367129 (1786)	SNP G/A	1.88*
HvGA3ox1	644367121 (1794)	SNP G/A	2.22*
HvGA3ox1	644367116 (1799)	InDel TT/T,TGT	0.07
HvGA3ox1	644367100 (1815)	SNP C/T	0.68
HvGA3ox1	644367099 (1816)	SNP C/A	1.60*
HvGA3ox1	644367089 (1826)	SNP A/C	0.01
HvGA3ox1	644367087 (1828)	SNP T/G	0.49
HvGA3ox1	644367082 (1833)	InDel AA/A	0.43
HvGA3ox1	644367080 (1835)	SNP T/A	0.49
HvGA3ox1	644367074 (1841)	SNP T/C	0.49
HvGA3ox1	644367044 (1871)	InDel AATGCCAAAAAAC/ATGCCAAAAGT	1.79*
HvGA3ox1	644366774 (2141)	Indel A/AA	0.16
HvGA3ox1	644366711 (2204)	InDel TT/T,TCA	0.01
HvGA3ox1	644366253 (2662)	SNP A/G	0.42
HvGA3ox1	644366201 (2714)	SNP T/C	2.22*
HvGA3ox1	644366154 (2761)	SNP A/G	1.82*
HvGA3ox1	644366146 (2769)	SNP G/A	3.90*
HvGA3ox1	644366120 (2795)	SNP A/G	12.66*
HvGA3ox1	644366110 (2805)	SNP G/A	7.67*
HvGA3ox1	644366109 (2806)	SNP A/G	7.64*
HvGA3ox1	644366107 (2808)	SNP T/C	7.64*
HvGA3ox1	644366102 (2813)	SNP G/A	2.56*
HvGA3ox1	644366078 (2837)	InDel G/S3	2.22*
HvGA3ox1	644366057 (2858)	SNP T/A	6.58*
HvGA3ox1	644366000 (2915)	InDel A/AA	6.20*
S1: AGTTTGAAAATCGAAAGCCACAAATAAAAACACGCACGAGGGACTGATACCTGCGTGCCACAAAAAGCCTTCGTGTAAGTCGCCTGAATTTAGAATTTGGGTAAGTCGAATTTCGGTTAAGGAAGAAGCAACTGAAGGGAAGGAAGGAGCTCACCGGACAAGACCCGCGGGTATATCTTAGGGTGACTGGCGTCCCGGTATCTATCTTAAGGTGGCAGACGAAAACATTATCAACACCGGGTTAGAGGGATGGCCGAGCGGCGGGAGAACGTTGGTGGGCGACGTTGAGCGAAGTGCGGGGCGAGGAGGTTGGCACGAGAGCGCCCACGTCCAGAGGTGGTGGAGGCATGCGATTAGGCTCATAGTGATACGTGGGGCGGTTTGGCGGAAGAAGA…
S2: GACGCCGCCGTCGCCGTCG,GACGATGCCGTCG,GACGCCGCCGTCG,GACGCCGCCGTCA,GACGCCGCCGTAGCCGTCG,GACGCCACCGTCGCCGTCG,GACGACGCCGTCG
S3: GCCTGCTACCGCTTGTCGTG,GCCTGCTAACGCTTGTCGTG,GCTTGCTACCGCTTGTCGTG
